# Supplementary material for: Targeting a novel domain in podoplanin for inhibiting platelet-mediated tumor metastasis
Source: Oncotarget. 2015 Dec 14;7(4):3934–46. doi: 10.18632/oncotarget.6598 (PMC4826181; doi:10.18632/oncotarget.6598)
Supplement: Supplementary file 2 [file oncotarget-07-3934-s002.xlsx]

## Sheet: Dataset
Supplementary Table1. Alignment of 42 mammalian podoplanin protein sequences.
Accession/Species	Aligned protein sequence
>gi|54792056|ref|NP_006465.3|_podoplanin_isoform_a_Homo_sapiens	MWKVSALLFVLGSASLWVLAEGASTGQPEDDTETTGLEGGVAMPGAEDDVVTPGTSEDRYKSGLTTLVATSVNSVTGIRIEDLPTSESTVHAQEQSPSATASNVATSHSTEKVDGDTQTTVEKDGLSTVTLVGIIVGVLLAIGFIGAIIVVVMRKMSGRYSP
>gi|426327908|ref|XP_004024751.1|_PREDICTED:_podoplanin_Gorilla_gorilla_gorilla	MWKVSALLFVLGSASLWVLAEGASTGQPEDDTETTGLEGGVAMPGAEDDVVTPGTSEDRYKSGLTTLVATSVNSVTGIRIEDLPTSESTVHAQEQSPSATASNVATSHSTEKVDGDTQTTVEKDGLATVTLVGIIVGVLLAIGFIGGIIVVVMRKMSGRYSP
>gi|397469333|ref|XP_003806315.1|_PREDICTED:_podoplanin_isoform_X1_Pan_paniscus	MWKVSALLFVLGSASLWVLAEGASTGQPEDDTETTGLEGGFAVPGAEDDVVTPGTSEDRYKSGLTTLVATSVNSVTGIRIEDLPTSESTVHAQEQSPSATASNVATSHSTEKVDGDTQTTVEKDGLATVTLVGIIVGVLLAIGFIGGIIVVVMRKMSGRYSP
>gi|297282234|ref|XP_001106933.2|_PREDICTED:_podoplanin-like_Macaca_mulatta	MWKVSALLFVLGSASLWVLAEGASTGQPEDDIETTGMEGGVAMPGAEDDVVTPGTSEDRYKSGLTTPVATSVNSVTDIHIEDLPTPESTVHAQGQSPSTTASNVATSHSTDKVDGDTQTAIEKDGLATVTLVGIIVGVLLAIGFIGGIIVVVMRKMSGR--P
>gi|635111510|ref|XP_007978670.1|_PREDICTED:_podoplanin_isoform_X1_Chlorocebus_sabaeus	MWKVSALLFVLGSASLWVLAEGASTGQPEDDVETTGMEGGVAMPGAEDDVVTPGTSEDRYKSGLTTPVATSVNSVTDIHIEDLPTPESTVHAQEQSPSTTASNVATSHSTDKVDGDTQTTIEKDGLATVTLVGIIVGVLLAIGFIGGIIVVVMRKMSGRYSP
>gi|675668122|ref|XP_003733393.2|_PREDICTED:_podoplanin_isoform_X1_Callithrix_jacchus	MWKVSALLFVLGSASLWVLAEGASTGQPEDDIETPGTEGSIVMPGAEDDVLTPGAGEDLSTAGLTTLVATSVKSVTDIGPEDLPTPESTAHPEEGSPSTTTSNMATSHSREKVDGETQITVDKDGLATVTLVGIIVGVLLAIGFIGGIIVVVMRKMSGRYSP
>gi|640777806|ref|XP_008057741.1|_PREDICTED:_podoplanin_Tarsius_syrichta	MWKAPVLLWVLGSASVWVLAQAANTLGPEDDLVTPGGQESTLPQGAEDDLVTPGAHEEFYNSGMTTLVATSTKSVTDVPPEDRPTPESTVHAQEGSQSTTASDVATSHSMEKVGGETQTTIEKDGLATVTLVGIIVGVLLAIGFIGGIIIVVMRKMSGRFSP
>gi|562831747|ref|XP_006145340.1|_PREDICTED:_podoplanin_isoform_X1_Tupaia_chinensis	MWKVPVLLFVLGSASLWVLAEGASTVGPEDDMVTPAAEDAMTAPGAEDELVTTGASKEPYEFGLTTPVSTSVESVTDTYVEDLPTQESTVHAQEESQSTTPPNVVTSQSREKVGGETQTTVEKDGLATVTLIGIIVGVLLAIGFIGGIIIVVVRKMSGRYSP
>gi|545833678|ref|XP_005665074.1|_PREDICTED:_podoplanin_isoform_X2_Sus_scrofa	MWKVPVLLFVLGSASLWVLAEGASTVLPEDGV-TPGVEGSKASPGVEDYTVTPRTREEPY---ATPLVPTRTKGTTGSPTEDVFTVGSTTHSHKGSQSTTTQNVVTSQSHDKGDEEKSKTVTKDGLGTVTLVGITVGVLLAIGFIGAIIVMLVRKMSGRYSP
>gi|743723784|ref|XP_010955812.1|_PREDICTED:_podoplanin_Camelus_bactrianus	MWKVPLLFCVLGSASLWVLA-GASTVRPEDDV-TQGVTDGKVIPRVEDYATTPSASEEPHKSGLTALVPTRAKSVTDRPGEDLPTAESTVHVQEESRGTTTSNAATSRSSEKTDGKEQTTVEKDGLETVTLVGIVVGVLLAIGVIGGIIIVAVRKMSGRYSP
>gi|560949057|ref|XP_006197091.1|_PREDICTED:_podoplanin_Vicugna_pacos	MWKVPLLFCVLGSASLWVLA-GASTVRPEDDV-TQGVTDGKVIPRVEDYTTTPSASEEPHKSGLTALVTTRAKSVTDRPGEDLPTAESTVHVQEESRGTTTSNAATSRSSEKTDGKEQTTVEKDGLETVTLVGIVVGVLLAIGVIGGIIIVAVRKMSGRYS-
>gi|594653126|ref|XP_007174997.1|_PREDICTED:_podoplanin_isoform_X1_Balaenoptera_acutorostrata_scammoni	MWKVPILFFVLGSASLWLLAEGASTVRPEDAM-TTGVEKDKATLRVEDYTVTPGAGGEPHQSGLTAQMPTRTKSITDGHKEDLPTAESTTHSQGQSRSTTAPNVATSQSPGKTDGENPTTVEKGGLSTVSLVGIIVGVLLAIGFIGGIITVFVRKMSGRYSP
>gi|602703577|ref|XP_007463244.1|_PREDICTED:_podoplanin_Lipotes_vexillifer	MWKVPVLFFVLGRASLWVLAEGVSTVRPEDNM-TTGVEDGKATLGVEDYMVTPGAGGEPHESGLTALMPTRAKSITEGHKEDLPTAESTVHSQGQSHSTTTLNVATSRSPGKTDGEKPTTVEKGGLSTVTLTGIIVGVLLAIGFIGGIITVFVRKMSGRYS-
>gi|593716887|ref|XP_007104886.1|_PREDICTED:_podoplanin_isoform_X1_Physeter_catodon	MWKGPVLFFVLGSASLWVLAE-ASTVRPEDGM-TTGVENGKATPGVEDHVETPGASGEPHESGLTAPMPTRTKSMTEVHKEDLPTAESTIHSQGQSQSTTTLNVATSQSPGKTDGEKPTTVEKGGSSTVTLVGIIVGVLLAIGFIGGIIIVFVRKMSGRYSP
>gi|742165017|ref|XP_010848362.1|_PREDICTED:_podoplanin_Bison_bison_bison	MWKVPVLFFILGSASFWVLAEGASTVRPEDDV-TTGVTSEKTTLGVEDYTTTPAASKES----LATPMPAGTENVSHDHREDLPTAEGTTAEGTTAKSTPARSTATSHSQGKTDGEKPKSTQKGGLSVGTLVGIIVGVLVGIAVIGGIISVIVRKM-GRYSP
>gi|555955386|ref|XP_005889851.1|_PREDICTED:_podoplanin-like_Bos_mutus	MWKVPVLFFILGSASFWVLAEGASTVRPEDDV-TTGVTSEKTTLGVEDYTTTPAASKES----LATPMPAGTENVSHDHREDLSTAEGTTAKGTTAKSTPARSTATSHSQGKTDGEKPKSTQKGGLSVGTLVGIIVGVLVGIAVIGGIISVIVRKM-GRYS-
>gi|594102965|ref|XP_006074521.1|_PREDICTED:_podoplanin_Bubalus_bubalis	MWKVPVLFFILGSASFWVLAEGASTVRPEDDV-TTGVTNEKTTLGVEDYTTTPAASKES----LATPMPAGTKNVTHSHREDLPTAESTTAKSTPARSTTAKSTATSHSQGKTDGEKPKSTQKGGLSVGTLVGIIVGVLLGIAVFGGIISVIVRKM-GRYSP
>gi|426239893|ref|XP_004013851.1|_PREDICTED:_podoplanin_Ovis_aries	MWKVPVLFFILGSASFWVLAEGASTVRPEDDV-TTGVKNEQTTLGVEDYMTTPAASKES----LATPMPTGTENVTYSHGEDLPTAESTTAKSTPAKSTAAKNTATSHSQGKTDGEKPKSTQKGGFSVGTLVGIIVGVLLGIAVIGGIISVIVRKMSGRYSP
>gi|548499144|ref|XP_005690878.1|_PREDICTED:_podoplanin_Capra_hircus	MWKVPVLFFILGSASFWVLAEGASTVRPEDDV-TTGVKNEQTTLGVEDYMTTPAASKES----LATPMPTGTENVTHGHREDLPTAESTTAKSTPAESTPAKSTATSHSQGKTDGEKPKSTQKGGFSVGTLVGIIVGVLLGIAVIGGIISVIVRKMSGRYSP
>gi|556741635|ref|XP_005966349.1|_PREDICTED:_podoplanin_Pantholops_hodgsonii	MWKVPVLFFILGSASFWVLAEGAITVRPEDDV-TTGVKNEKTTLGVEDYTTAPAASKES----LATPMPTGTENVTHGHREDLPTAESTTAKSTPAKSTPAKSTATSHSQGKTDGEKPKSTQKGGFSVGTLVGIIVGVLLGIAVIGGIISVIVRKMSGRYSP
>gi|641714223|ref|XP_008146423.1|_PREDICTED:_podoplanin_Eptesicus_fuscus	MWKVPVLLLVWGSALLWAPAGGASTVLPEDDVTTPSMESGMMTPGVDDNTMTPAASEQSHKPGFTSQVPTNAKR-TDTPIEDRPTSESTGHPQEG-QSTTALNEATSHPR----GDTQTTGAKDGFSTGTLIGIIVGVLLGIGFIAGIITVVVRKMSGRYS-
>gi|584043818|ref|XP_006766770.1|_PREDICTED:_podoplanin_isoform_X1_Myotis_davidii	MWKARVLLLVLGSALLWAPA--ASTVLPEDDATPPNVESSMVTPGVDDNTMTPGATEQSHKPGFTSQVLINTKR-TDTPIEDLPTTESTGHAQEETQSTPALNGATSHSRE----DTQTTGAKDGFSTGTLIVIIVGVLLSIVFIVGIIIVIVRKMSGRYSP
>gi|507936940|ref|XP_004679390.1|_PREDICTED:_podoplanin_Condylura_cristata	MWKIPALLFVLGSASLWLPAGGAITVRPEDDILTPSVEGGLVSPGVEDNILTPEPGENTYEPGATGLVPTRTEGITDVHLEDKPTAAATAPDREGSQSTSSPNVPTSHSMERVSEETEVTIEKDGLATVTLVGIIVGVLLSIGFVGGIILVVVRKMSGRYS-
>gi|471379094|ref|XP_004377346.1|_PREDICTED:_podoplanin_Trichechus_manatus_latirostris	MLKVPVLLCILGSASLWVLAEGASTARPEDDIITPGMEDGIVTPGVEDNIVTLGPSEKPHESDLATLVPASTESTTHRHIEDLPTHESTGYDREKSQSTTAPDVVTGHSVEKTDGETHTTVEKDGLATATLIGTIIGVLVSICLIGGIIFVVVRKMSGRYS-
>gi|731491666|ref|XP_010591406.1|_PREDICTED:_podoplanin_isoform_X1_Loxodonta_africana	MLKVPVLLLILGSASLWVLAEGASTARPEDDIITQGTEGGMVIPGVEDNMVTVGASEKPPESDLATLVPKSTDSTTHRHPEDLPTHESTGHDHEKSQSTAAPDVATGHSMEKMGGETQTTVEKDGLATATLIGIIIGVLVAIGLIGGIIFVVVRKMSGRYSP
>gi|586994267|ref|XP_006934362.1|_PREDICTED:_podoplanin_isoform_X1_Felis_catus	MWKVPVLLLVLGSAWLWIPAGGASTARPEDDIMTPGVEDGMVTLGAEDNVVTTGAGADPEESGPTGLVPTNTESITDFHIEDGPTQESTGHANEESQSTTTLNVVTSHSIEKIGEDTETTVEKDGLATVTLVGIIVGVLLAIGFIGGIIILVARKMSGRYSP
>gi|671004151|ref|XP_008692925.1|_PREDICTED:_podoplanin_Ursus_maritimus	MWKVPVLLLVLGSVWLWDPAEGASTVRPEDDI-TPGVEDNMVTLGVEDNMVTAGTSEEPYESGLTAAVPINREGVTDLRLED-RTTESTVRAEEESQSTTTLNVVTSHPTEKVGEDTETTVEKDGLATVTLVGIIVGVLLAIGFIGGIIIVVARKMSGRYSP
>gi|472355066|ref|XP_004397188.1|_PREDICTED:_podoplanin_Odobenus_rosmarus_divergens	MWKVPVLLLVLGSAWLWDPAEGASTVRPEDDI-TPGVEDSVVTPGAEDNVMTTGTSEEPYESGLTALVPINTESVTDFHLEDGPTQESTVHAKEESQSTTALNVVTNHSVEKVGEDTETTLEKDGLATVTLVGIIVGVLLAIGFIGGIIIVVARKMSGRYS-
>gi|511929413|ref|XP_004783770.1|_PREDICTED:_podoplanin_isoform_X1_Mustela_putorius_furo	MWKVPVLLLVLGSSWLWDPAEGASTVRPEDDIMTPAVENSMVTQGVEDNVMTTGTSEDPYESGLTALVPTNTESITDVRIEDGPTQESTVHAKEESQSTTTLNVVTSHSIEKVGAETETTVEKDGLATVTLVGIIVGVLLAIGFVGGVIIVVARKMSGRYSP
>gi|655884927|ref|XP_008273589.1|_PREDICTED:_podoplanin_isoform_X1_Oryctolagus_cuniculus	MWKARILLLLLGSAGLWAPAAGAVTSLPEDEVVTPGVDGGTGLTGVEDNVVTRGAREDHSEPGVTALVPTNAESVTSHHFEDHSFPHSTVPAHKESQKPTTPNAATSRSMEKAGEEPDTTIEKGGLATVTLVGIIVGVLLAIGFVGGIVIVVVRKMSGRYSP
>gi|532063330|ref|XP_005317538.1|_PREDICTED:_podoplanin_Ictidomys_tridecemlineatus	MWTAPVLLLVLGSAWLWVPAQGAITGQLEDDLVTPGAKDDTATPAIEDNIVTTGTTEQFSASGPTALAPTNAESRTDVPIEDLPTQEGSVHTHVESHSTTVPDVATSRSKEKVAEETETTVEKDGLATVTLVGIIVGVLLAIGFIGWIVFVVVRKMSGGYSP
>gi|533194404|ref|XP_005409948.1|_PREDICTED:_podoplanin_Chinchilla_lanigera	MWTAPVLLWILGGASLWVPALPAIIAGLEDHTTTPSVEIGTVNPGKEDHIPTTSGSQAPQPSSLTTQVPASAERTTSIGVEDVSTPGIPTHSPPKSQTTTTSPMVTSTSSVNVTKSTQTAVHKDGLSASTLAGIVFGVLIALGLLCGILFIFVRNMSK----
>gi|514464197|ref|XP_005004460.1|_PREDICTED:_podoplanin_Cavia_porcellus	MWATPVLLWILGSASLWVPAQPASVPGLED-IVTPGVDIGKVNPGKEDHLTTVSGSAVPQPSHVTAWVPPSTEHTTHTGFEDVLTPGSSTHRHQKSQATTASPMVTSTTSGNITQSTQIAVGKDSLSAGTLAGIVFGILFAFAFLGCILFLFVRKISK----
>gi|512976628|ref|XP_004850371.1|_PREDICTED:_podoplanin_Heterocephalus_glaber	MWTAPVLLWIVGSASLWVPAQAAVFAKLEDNPVTSGATVARGTPGKEDLIPTTSGSEAPRPSRLTTQGPAGAESTTGPGVEDVSTLGSSTQNHQKSQTTTTPPMATNTSTVTVTESTQTAVHKDGLSTASLAGIVIGVLITIGFLGGVIFLFVWKMSK----
>gi|507531171|ref|XP_004649668.1|_PREDICTED:_podoplanin-like_Jaculus_jaculus	MWKALALLWVLGSTWLWDPAQGAVVGLLEDDIVKQAAKDGITTPGLEDNIVTTHVVDGSCQFDKTPLIQTSTENKAKPLTEDLPTPGIPGHSHEETQSTPTPKVVTSHSTDTAAGEAQTTDGKDGLAIVTLVGIIVGVLLAIGFVGVIIVVVMQKISGRFSP
>gi|674092304|ref|XP_008854276.1|_PREDICTED:_podoplanin_isoform_X1_Nannospalax_galili	MWTAPVLLWILGSVWLWGSVQGAAIGGLEDEIVTPGTDNGMVTPGLEDKLATTAATEESSVSHKAAQALTSTESRTKSPIEELPTPGGSIQGHEENKSTTTVKVVTSHSVDKTLEETQTTGKKGGLAVVTLVGIIVGVLLAIGFIGGIIIVIMRKISGRFSP
>gi|9506743|ref|NP_062231.1|_podoplanin_precursor_Rattus_norvegicus	MWTAPVLLWVLGSVWFWDSAQGGAIGALEDDLVTPGPGDDMVNPGLEDRIETTDTTGELDKSAKAPLVP------TQPPIEELPTSGTSDHDHKEHESTTTVKAVTSHSTDKAGGETQTTDKKDGLAVVTLVGIIIGVLLAIGFIGGIIIVVMRKISGRFSP
>gi|113462005|ref|NP_034459.2|_podoplanin_isoform_1_precursor_Mus_musculus	MWTVPVLFWVLGSVWFWDSAQGGTIGVNEDDIVTPGTGDGMVPPGIEDKITTTGATGGLNESGKAPLVPTQRERGTKPPLEELSTSATSDHDHREHESTTTVKVVTSHSVDKAGDETQTTDKKDGLPVVTLVGIIVGVLLAIGFVGGIFIVVMKKISGRFSP
>gi|524962454|ref|XP_005081155.1|_PREDICTED:_podoplanin_Mesocricetus_auratus	MWTAPALFWVLGSAWLWHFAQGGRVGKNEDDIVTPGARDGMVTPGLEDRTTTTGGLNEP--TGKAPLVPTHAK----IPFEELSTPGVSDHDDKEHKSTTTVRMVTSHSSDKTADETQTTDKRDGLAVVTLVGIIVGVLLAIGFVGGIIILVMRKISGRFS-
>gi|625229647|ref|XP_007606119.1|_PREDICTED:_podoplanin_isoform_X1_Cricetulus_griseus	MWTAPALFWVLGSAWLWHFAQGAAIGPLEDDIVTPGTRDGLVTPGLEDRIATTGATGRLDESGKGPLVPH-----TKIPFEELPTPGTSDPDGEEHKSTTTVRMVTSHSADKTADETQTTDKRDGLAVVTLVGIIVGVLLAIGFVGVIIIVVMRKISGRFSP
>gi|589925282|ref|XP_006975508.1|_PREDICTED:_podoplanin_isoform_X1_Peromyscus_maniculatus_bairdii	MWTAPVLFWIFGSAWFWHFAPGGAVGGLEDDIVTPGPGDGMETLGLEEGIATTGVTGGLNEPGKVPLVSTERESRTKFPIEDISTSAIPDRGHEEHKSTTTVKMVTSHSADKTADETQTTDKKEGLAVVTLVGIIVGVLLAIGFVGGIIVVVMRKISGRFSP
>gi|532018381|ref|XP_005352936.1|_PREDICTED:_podoplanin_isoform_X2_Microtus_ochrogaster	MWTAPVLFWVLGSAWCWHFAQGAPVGGLEDDIVTPGPGGGMVRPGLEDRIATTGTTGGLNESGKVPW-GVSRERGTNIPFEDQPTPEIPDHDHEEHKSTTTVKMVTSHSVGQTAEETETTDKRDGLAVVTLVGIIVGVLLAIGFIGGIIIVVMRKVSGRFS-
